# Supplementary material for: Last millennium hurricane activity linked to endogenous climate variability
Source: Nat Commun. 2024 Jan 27;15:816. doi: 10.1038/s41467-024-45112-6 (PMC10821936; doi:10.1038/s41467-024-45112-6)
Supplement: Supplementary file 3 — Source Data [file 41467_2024_45112_MOESM3_ESM.zip]

Archive with 12 entries (12 files):
- Figure1.zip
- Figure2.zip
- Figure3.zip
- Figure4.zip
- suppTableS1.xlsx
- suppFigureS1.zip
- suppFigureS2.zip
- suppFigureS3.zip
- suppFigureS4.zip
- suppFigureS5.zip
- suppFigureS6.zip
- suppFigureS7.zip
