# Supplementary material for: Last millennium hurricane activity linked to endogenous climate variability
Source: Nat Commun. 2024 Jan 27;15:816. doi: 10.1038/s41467-024-45112-6 (PMC10821936; doi:10.1038/s41467-024-45112-6)
Supplement: Supplementary file 3 — Source Data [file 41467_2024_45112_MOESM3_ESM.zip › suppTableS1.xlsx]

## Sheet: Supplementary Table S1
Location	Latitude	Longitude	Sensitivity	Return Period
Salt Pond, MA	41.54	-70.62	Cat 2	14.6
Mattapoissett marsh, MA	41.65	-70.78	Cat 2	15.74
Succotash marsh, RI	41.379	-71.521	Cat 2	15.62
Alder Island, NY	40.597	-73.58	Cat 2	17.21
Brigantine NJ	39.4	-74.36	Cat 2	13.59
Whale Beach NJ	39.18	-74.67	Cat 2	13.37
Segiune Pond, Staten Island, NY	40.52	-74.17	Cat 2	22.11
Singleton Swash, SC	33.76	-78.79	Cat 3	13.16
Mullet Pond, FL	29.925	-84.338	Cat 1	3.45
Spring Creek Pond, FL	30.098	-84.328	Cat 1	3.51
Shotgun Pond, FL	29.932	-84.355	Cat 1	3.44
Basin Bayou, FL	30.491	-86.245	Cat 3	13.86
Blackwood sinkhole, Abaco Island, Bahamas	26.79	-77.42	Cat 3	5.75
Thatchpoint Bluehole, Abaco Island	26.323	-77.293	Cat 2	3.89
South Andros Island, Bahamas	23.779	-77.719	Cat 3	7.04
Long Island, Bahamas	23.265	-75.118	Cat 2	4.91
Middle Caicos Island, TCI	21.7198	-71.8128	Cat 1	3.13
Lagune Playa Grande, Vieques, PR	18.089	-65.517	Cat 3	6.53
Cenote Muyil, Yucatan Peninsula	20.04	-87.06	Cat 3	11.17
Lighthouse Reef blue hole, Belize	17.315	-87.534	Cat 1	4.96
